# Supplementary material for: Juvenile idiopathic arthritis-associated RIG-I S144F variant inhibits type I interferon signaling by blocking TRIM25-mediated ubiquitination
Source: Genes Dis. 2025 Aug 7;13(4):101791. doi: 10.1016/j.gendis.2025.101791 (PMC13011034; doi:10.1016/j.gendis.2025.101791)
Supplement: Multimedia component 2 [file mmc2.xlsx]

## Sheet: Sheet1
#CHROM	POS	ID	MostImportantGeneFeature	RefGeneFeatures	altFreq@1kg201204	altFreq@exacEAS	altFreq@gnomad.exomeEAS	Num of patients
chr6	74155346	rs610913	missense	MB21D1:NM_138441:c.782C>A:p.P261H:(5Exons):exon2:missense	0.51	0.498024	0.50366	14
chr6	74161280	rs750326993	frameshift	MB21D1:NM_138441:c.C625insGG+:p.L209ins?:(5Exons):exon0:frameshift	N	0.000606061	6.77874e-05	2
chr6	74161801	rs9352000	missense	MB21D1:NM_138441:c.104C>A:p.T35N:(5Exons):exon1:missense	0.88	0.960514	0.957628	2
chr9	32480251	rs17217280	missense	DDX58:NM_014314:c.1740T>A:p.D580E:(18Exons):exon12:missense	0.08	0.0083237	0.00916686	2
chr9	32492529	rs55789327	missense	DDX58:NM_014314:c.431C>T:p.S144F:(18Exons):exon4:missense	0.04	0.0474098	0.0514962	6
chr9	32500893	rs201116858	missense	DDX58:NM_014314:c.151A>G:p.M51V:(18Exons):exon2:missense	0.0005	0.000695249	0.000695975	1
chr2	163124051	rs1990760	missense	IFIH1:NM_022168:c.2836G>A:p.A946T:(16Exons):exon15:missense	0.37	0.173717	0.175345	4
chr2	163124596	rs35732034	splicing	IFIH1:NM_022168:c.2807+1G>A:(16Exons):exon14GTdonor	0.01	0.00256231	0.00236278	1
chr2	163128824	rs3747517	missense	IFIH1:NM_022168:c.2528A>G:p.H843R:(16Exons):exon13:missense	0.61	0.311593	0.309455	8
chr2	163137983	rs10930046	missense	IFIH1:NM_022168:c.1379A>G:p.H460R:(16Exons):exon7:missense	0.19	0.135504	0.131793	6
chr2	163144647	rs117608083	missense	IFIH1:NM_022168:c.1093A>G:p.K365E:(16Exons):exon5:missense	0.0014	0.00787584	0.007021	1
chr4	187004074	rs3775291	missense	TLR3:NM_003265:c.1234C>T:p.L412F:(5Exons):exon4:missense	0.25	0.337352	0.33809	10
